# Supplementary material for: A Cross-Sectional Study to Assess Knowledge of COVID-19 among Undergraduate Students in North-Central Ecuador
Source: Int J Environ Res Public Health. 2021 Aug 18;18(16):8706. doi: 10.3390/ijerph18168706 (PMC8391163; doi:10.3390/ijerph18168706)
Supplement: Supplementary file 1 [file ijerph-18-08706-s001.zip]

Archive with 3 entries (3 files):
- Ortegar-Paredes et al2021.Table S1.xlsx
- Ortegar-Paredes et al2021.Table S3.xlsx
- Supplementary Table S2.pdf
